# Supplementary material for: Variable Direct Electromechanical Properties of As-Electrospun Polystyrene Microfiber Mats with Different Electrospinning Conditions
Source: Polymers (Basel). 2022 Apr 29;14(9):1840. doi: 10.3390/polym14091840 (PMC9105862; doi:10.3390/polym14091840)
Supplement: Supplementary file 1 [file polymers-14-01840-s001.zip]

Archive with 1 entries (1 files):
- polymers-1657722-supplementary.pdf
